# Supplementary material for: Peripheral immune tolerance by prolactin-induced protein originated from human invariant natural killer T cells
Source: Bioengineered. 2021 Jan 28;12(1):461–75. doi: 10.1080/21655979.2021.1875664 (PMC8806214; doi:10.1080/21655979.2021.1875664)
Supplement: Supplemental Material [file KBIE_A_1875664_SM4112.zip]

Archive with 6 entries (5 files):
- supplement/
- supplement/Fig_S1.png
- supplement/Fig_S2.png
- supplement/Fig_S3.png
- supplement/Supplementary Figure.docx
- supplement/Supplementary_Tables_Lee_et_alclean.docx
